# Supplementary material for: Cysteine-Rich Angiogenic Inducer 61: Pro-Survival Function and Role as a Biomarker for Disseminating Breast Cancer Cells
Source: Cancers (Basel). 2021 Feb 2;13(3):563. doi: 10.3390/cancers13030563 (PMC7867178; doi:10.3390/cancers13030563)
Supplement: Supplementary file 1 [file cancers-13-00563-s001.zip]

Archive with 4 entries (2 files):
- cancers-1065436-supplementary/
- cancers-1065436-supplementary/Supplementary files/
- cancers-1065436-supplementary/Supplementary files/cancers-980384 R1 Supporting Information.pdf
- cancers-1065436-supplementary/Supplementary files/Cyr61 identification and quantification details.xls
