# Supplementary material for: Cysteine-Rich Angiogenic Inducer 61: Pro-Survival Function and Role as a Biomarker for Disseminating Breast Cancer Cells
Source: Cancers (Basel). 2021 Feb 2;13(3):563. doi: 10.3390/cancers13030563 (PMC7867178; doi:10.3390/cancers13030563)
Supplement: Supplementary file 1 [file cancers-13-00563-s001.zip › cancers-1065436-supplementary/Supplementary files/Cyr61 identification and quantification details.xls]

## Sheet: Overview
											average value of	standad deviation of
Cyr61 Quantification Details				Protein name	ProtID (SwissProt)		peptides analyzed	different peptides	biological replicates		Ratio H/L normalized	ratio H/L normalized	p of T-Test for ratio=1
				Cyr61	O00622		6	2	3		12.5149	2.33979	7.50925e-05
Identified peptides of Cyr61 (13C6)
Fraction	Peptide sequence	H (heavy) /L (light)	Score	RT [min]	m/z [Da]	Missed cleavages	MH+ [Da]	Charges	PEP	Mass error [ppm]	Intensity H	Intensity L		Ratio H/L	Ratio H/L normalized	Comment
F9_1901	GLEcNFGASSTALk	H	80.737	33.2348	730.861	0	1460.71	2	0.017348	-1.2602	29199000	0		-	-	MS and MS/MS spectra are shown in the sheet F9_1901 of this file
F9_1901	HQcTcIDGAVGcIPLcPQELSLPNLGcPNPr	H	111.89	44.8009	1180.56	0	3539.66	3	1.5201e-25	-0.19541	576610000	54369000		7.6054	14.663	MS and MS/MS spectra are shown in the sheet F9_1901 of this file
F9_1001	HQcTcIDGAVGcIPLcPQELSLPNLGcPNPr	H	90.435	44.8283	1180.89	0	3539.64	3	1.2084e-14	-0.57979	342870000	42264000		5.2319	8.9054	MS and MS/MS spectra are shown in the sheet F9_1001
F9_0903	HQCTCIDGAVGCIPLCPQELSLPNLGCPNPR(Label:13C(6))	H	120.93	44.661	1180.55	0	3538.63	3	6.9695e-33	-0.29307	277580000	24761000		6.5034	11.354	MS and MS/MS spectra are shown in the sheet F9_0903 of this file
F11_1901	GLEcNFGASSTALk	H	110.08	33.2417	730.861	0	1460.71	2	0.0020909	-0.27517	55123000	0		-	-	MS and MS/MS spectra are shown in the sheet F11_1901 of this file
F11_1901	HQcTcIDGAVGcIPLcPqELSLPNLGcPNPr	H	89.684	44.8987	1180.89	0	3540.64	3	1.3419e-14	-0.54734	97692000	7906100		5.5683	11.391	MS and MS/MS spectra are shown in the sheet F11_1901 of this file
F11_1001	GLEcNFGASSTALk	H	145.91	33.2599	730.86	0	1460.71	2	3.5177e-09	-1.5789	51259000	0		-	-	MS and MS/MS spectra are shown in the sheet F11_1001 of this file and in Fig 1 of the main text
F11_1001	HQcTcIDGAVGcIPLcPQELSLPNLGcPnPr	H	101.87	44.9032	1180.88	0	3540.64	3	1.3331e-09	-0.80498	17772000	0		-	-	MS and MS/MS spectra are shown in the sheet F11_1001 of this file
F11_0903	GLEcNFGASSTALk	H	116.55	33.292	730.861	0	1460.71	2	0.001229	-1.4681	68265000	0		-	-	MS and MS/MS spectra are shown in the sheet F11_0903 of this file
F11_0903	HQcTcIDGAVGcIPLcPQELSLPNLGcPNPr	H	122.06	44.8486	1180.55	0	3539.62	3	5.5193e-33	-0.42404	273680000	23969000		6.5392	12.431	MS and MS/MS spectra are shown in the sheet F11_0903 of this file
F24_1901	IcEVrPcGQPVYSSLk	H	118.73	29.7782	952.991	0	1904.97	2	0.0019112	-0.45047	321880000	0		-	-	MS and MS/MS spectra are shown in the sheet F24_1901 of this file
F24_1901	FTYAGcLSVk	H	95.358	33.6878	576.296	0	1151.59	2	0.0057769	0.12293	284540000	42603000		7.8766	15.221	MS and MS/MS spectra are shown in the sheet F24_1901 of this file
F24_1901	ILYNPLQGQk	H	77.282	34.9221	590.345	0	1179.68	2	0.03793	-1.0842	555810000	0		-	-	MS and MS/MS spectra are shown in the sheet F24_1901 of this file
F24_1001	cNYNcPHANEAAFPFYr	H	168.93	34.6808	712.976	0	2136.91	3	1.3445e-27	0.56051	55281000	0		-	-	MS and MS/MS spectra are shown in the sheet F24_1001 of this file
F24_2401	GLEcNFGASSTALk	H	149.96	33.2452	730.861	0	1460.72	2	9.2184e-10	-0.15008	56422000	-		-	-	MS and MS/MS spectra are shown in the sheet F24_2401 of this file
F24_2401	GLEcNFGASSTALK	L	93.345	33.2895	727.851	0	1454.7	2	0.014553	n. def.	-	0		-	-	MS and MS/MS spectra are shown in the sheet F24_2401 of this file
F24_2401	cNYNcPHANEAAFPFYr	H	171.81	34.6304	712.975	0	2136.91	3	3.4303e-35	-0.1112	24958000	0		-	-	MS and MS/MS spectra are shown in the sheet F24_2401 of this file

## Sheet: F9_0903
This spreadsheet contains: 1. MS1 spectrum (overview) + Cyr61 detail 2. MS/MS spectrum of 1180.88 + annotated fragment list of 1180.88
MS1 spectrum overview containing m/z 1180.55 (13C6):
MS1 spectrum detail containing m/z 1180.55 (13C6):
MS/MS spectrum of m/z 1180.88 (13C6) (Proteome discoverer):
Annotated mass list of m/z 1180.88 (13C6) HCD (proteome discoverer):
#1	b⁺	b²⁺	b³⁺	Seq.	y⁺	y²⁺	y³⁺	#2
1	138.066	69.5367	46.6936	H				31
2	267.109	134.058	89.7078	Q-Deamidated	3403.57	1702.29	1135.19	30
3	427.139	214.073	143.051	C-Carbamidomethyl	3274.52	1637.77	1092.18	29
4	528.187	264.597	176.734	T	3114.49	1557.75	1038.84	28
5	688.218	344.613	230.077	C-Carbamidomethyl	3013.45	1507.23	1005.15	27
6	801.302	401.155	267.772	I	2853.42	1427.21	951.81	26
7	916.329	458.668	306.114	D	2740.33	1370.67	914.115	25
8	973.35	487.179	325.122	G	2625.3	1313.16	875.773	24
9	1044.39	522.697	348.801	A	2568.28	1284.64	856.766	23
10	1143.46	572.232	381.823	V	2497.25	1249.13	833.087	22
11	1200.48	600.742	400.831	G	2398.18	1199.59	800.064	21
12	1360.51	680.758	454.174	C-Carbamidomethyl	2341.16	1171.08	781.057	20
13	1473.59	737.3	491.869	I	2181.13	1091.07	727.713	19
14	1570.64	785.826	524.22	P	2068.04	1034.52	690.019	18
15	1683.73	842.368	561.914	L	1970.99	985.998	657.668	17
16	1843.76	922.383	615.258	C-Carbamidomethyl	1857.9	929.456	619.973	16
17	1940.81	970.91	647.609	P	1697.87	849.44	566.629	15
18	2068.87	1034.94	690.295	Q	1600.82	800.914	534.278	14
19	2197.91	1099.46	733.309	E	1472.76	736.885	491.592	13
20	2311	1156	771.004	L	1343.72	672.363	448.578	12
21	2398.03	1199.52	800.015	S	1230.64	615.821	410.883	11
22	2511.11	1256.06	837.709	L	1143.6	572.305	381.873	10
23	2608.17	1304.59	870.06	P	1030.52	515.763	344.178	9
24	2722.21	1361.61	908.075	N	933.467	467.237	311.827	8
25	2835.29	1418.15	945.769	L	819.424	410.215	273.813	7
26	2892.31	1446.66	964.776	G	706.34	353.673	236.118	6
27	3052.35	1526.68	1018.12	C-Carbamidomethyl	649.318	325.163	217.111	5
28	3149.4	1575.2	1050.47	P	489.288	245.147	163.767	4
29	3263.44	1632.22	1088.49	N	392.235	196.621	131.416	3
30	3360.49	1680.75	1120.84	P	278.192	139.6	93.4021	2
31				R-Label:13C(6)	181.139	91.0732	61.0512	1

## Sheet: F9_1001
This spreadsheet contains: 1. MS1 spectrum (overview) + Cyr61 detail 2. MS/MS spectrum of 1180.88 + annotated fragment list of 1180.88
MS1 spectrum overview containing m/z 1180.88 (13C6):
MS1 spectrum detail containing m/z 1180.88 (13C6):
MS/MS spectrum of m/z 885.91 (13C6) (Proteome discoverer):
Annotated mass list of m/z 885.91 (13C6) HCD (proteome discoverer):
	#1	b⁺	b²⁺	b³⁺	b⁴⁺	Seq.	y⁺	y²⁺	y³⁺	y⁴⁺	#2
	1	138.066	69.5367	46.6936	35.272	H					31
	2	266.125	133.566	89.3798	67.2866	Q	3402.58	1701.79	1134.87	851.401	30
	3	426.155	213.581	142.723	107.294	C-Carbamidomethyl	3274.52	1637.77	1092.18	819.386	29
	4	527.203	264.105	176.406	132.556	T	3114.49	1557.75	1038.84	779.379	28
	5	687.234	344.121	229.749	172.564	C-Carbamidomethyl	3013.45	1507.23	1005.15	754.117	27
	6	800.318	400.663	267.444	200.835	I	2853.42	1427.21	951.81	714.109	26
	7	915.345	458.176	305.786	229.592	D	2740.33	1370.67	914.115	685.838	25
	8	972.366	486.687	324.794	243.847	G	2625.3	1313.16	875.773	657.081	24
	9	1043.4	522.205	348.473	261.606	A	2568.28	1284.64	856.766	642.826	23
	10	1142.47	571.74	381.495	286.373	V	2497.25	1249.13	833.087	625.067	22
	11	1199.49	600.25	400.503	300.629	G	2398.18	1199.59	800.064	600.3	21
	12	1359.52	680.266	453.846	340.636	C-Carbamidomethyl	2341.16	1171.08	781.057	586.044	20
	13	1472.61	736.808	491.541	368.907	I	2181.13	1091.07	727.713	546.037	19
	14	1569.66	785.334	523.892	393.171	P	2068.04	1034.52	690.019	517.766	18
	15	1682.74	841.876	561.586	421.442	L	1970.99	985.998	657.668	493.503	17
	16	1842.78	921.891	614.93	461.449	C-Carbamidomethyl	1857.9	929.456	619.973	465.231	16
	17	1939.83	970.418	647.281	485.712	P	1697.87	849.44	566.629	425.224	15
	18	2067.89	1034.45	689.967	517.727	Q	1600.82	800.914	534.278	400.961	14
	19	2196.93	1098.97	732.981	549.988	E	1472.76	736.885	491.592	368.946	13
	20	2310.01	1155.51	770.676	578.259	L	1343.72	672.363	448.578	336.685	12
	21	2397.05	1199.03	799.687	600.017	S	1230.64	615.821	410.883	308.414	11
	22	2510.13	1255.57	837.381	628.288	L	1143.6	572.305	381.873	286.656	10
	23	2607.18	1304.09	869.732	652.551	P	1030.52	515.763	344.178	258.385	9
	24	2721.23	1361.12	907.747	681.062	N	933.467	467.237	311.827	234.122	8
	25	2834.31	1417.66	945.441	709.333	L	819.424	410.215	273.813	205.611	7
	26	2891.33	1446.17	964.448	723.588	G	706.34	353.673	236.118	177.34	6
	27	3051.36	1526.18	1017.79	763.596	C-Carbamidomethyl	649.318	325.163	217.111	163.085	5
	28	3148.41	1574.71	1050.14	787.859	P	489.288	245.147	163.767	123.077	4
	29	3262.46	1631.73	1088.16	816.37	N	392.235	196.621	131.416	98.8141	3
	30	3359.51	1680.26	1120.51	840.633	P	278.192	139.6	93.4021	70.3034	2
	31					R-Label:13C(6)	181.139	91.0732	61.0512	46.0402	1

## Sheet: F11_1001
This spreadsheet contains: 1. MS1 spectra (overview) + Cyr61 detail 2. MS/MS spectra + annotated fragment list of m/z 730.86 and m/z 1180.88
MS1 spectrum overview containing m/z 730.86 (13C6):																						MS1 spectrum overview containing m/z 1180.88 (13C6):
MS1 spectrum detail containing m/z 730.86 (13C6):
																						MS1 spectrum detail containing m/z 1180.88 (13C6):
MS/MS spectrum of m/z 730.86 (13C6) (Proteome discoverer):
																						MS/MS spectrum of m/z 1180.88 (13C6) (Proteome discoverer):
Annotated mass list of m/z 730.86 (13C6) HCD (proteome discoverer):
	#1	b⁺	b²⁺	Seq.	y⁺	y²⁺	#2
	1	58.0287	29.518	G			14
	2	171.113	86.06	L	1403.69	702.35	13
	3	300.155	150.581	E	1290.61	645.808	12
	4	460.186	230.597	C-Carbamidomethyl	1161.57	581.287	11
	5	574.229	287.618	N	1001.54	501.272	10
	6	721.297	361.152	F	887.493	444.25	9
	7	778.319	389.663	G	740.424	370.716	8
	8	849.356	425.182	A	683.403	342.205	7
	9	936.388	468.698	S	612.366	306.687	6
	10	1023.42	512.214	S	525.334	263.171	5
	11	1124.47	562.737	T	438.302	219.655	4
	12	1195.5	598.256	A	337.254	169.131	3
	13	1308.59	654.798	L	266.217	133.612	2
	14			K-Label:13C(6)	153.133	77.0701	1
																						Annotated mass list of m/z 1180.88 (13C6) HCD (proteome discoverer):
																							#1	b⁺	b²⁺	b³⁺	Seq.	y⁺	y²⁺	y³⁺	#2
																							1	138.066	69.5367	46.6936	H				31
																							2	266.125	133.566	89.3798	Q	3403.57	1702.29	1135.19	30
																							3	426.155	213.581	142.723	C-Carbamidomethyl	3275.51	1638.26	1092.51	29
																							4	527.203	264.105	176.406	T	3115.48	1558.24	1039.16	28
																							5	687.234	344.121	229.749	C-Carbamidomethyl	3014.43	1507.72	1005.48	27
																							6	800.318	400.663	267.444	I	2854.4	1427.7	952.138	26
																							7	915.345	458.176	305.786	D	2741.32	1371.16	914.443	25
																							8	972.366	486.687	324.794	G	2626.29	1313.65	876.101	24
																							9	1043.4	522.205	348.473	A	2569.27	1285.14	857.094	23
																							10	1142.47	571.74	381.495	V	2498.23	1249.62	833.415	22
																							11	1199.49	600.25	400.503	G	2399.16	1200.08	800.392	21
																							12	1359.52	680.266	453.846	C-Carbamidomethyl	2342.14	1171.57	781.385	20
																							13	1472.61	736.808	491.541	I	2182.11	1091.56	728.041	19
																							14	1569.66	785.334	523.892	P	2069.02	1035.02	690.347	18
																							15	1682.74	841.876	561.586	L	1971.97	986.49	657.996	17
																							16	1842.78	921.891	614.93	C-Carbamidomethyl	1858.89	929.948	620.301	16
																							17	1939.83	970.418	647.281	P	1698.86	849.932	566.957	15
																							18	2067.89	1034.45	689.967	Q	1601.8	801.406	534.606	14
																							19	2196.93	1098.97	732.981	E	1473.75	737.377	491.92	13
																							20	2310.01	1155.51	770.676	L	1344.7	672.855	448.906	12
																							21	2397.05	1199.03	799.687	S	1231.62	616.313	411.211	11
																							22	2510.13	1255.57	837.381	L	1144.59	572.797	382.201	10
																							23	2607.18	1304.09	869.732	P	1031.5	516.255	344.506	9
																							24	2721.23	1361.12	907.747	N	934.451	467.729	312.155	8
																							25	2834.31	1417.66	945.441	L	820.408	410.707	274.141	7
																							26	2891.33	1446.17	964.448	G	707.324	354.165	236.446	6
																							27	3051.36	1526.18	1017.79	C-Carbamidomethyl	650.302	325.655	217.439	5
																							28	3148.41	1574.71	1050.14	P	490.272	245.639	164.095	4
																							29	3263.44	1632.22	1088.49	N-Deamidated	393.219	197.113	131.744	3
																							30	3360.49	1680.75	1120.84	P	278.192	139.6	93.4021	2
																							31				R-Label:13C(6)	181.139	91.0732	61.0512	1

## Sheet: F11_0903
This spreadsheet contains: 1. MS1 spectra (overview) + Cyr61 detail 2. MS/MS spectra + annotated fragment list of m/z 730.86 and m/z 1180.22
MS1 spectrum overview containing m/z 730.86 (13C6):																										MS1 spectrum overview containing m/z 1180.55 (13C6):
MS1 spectrum detail containing m/z 730.86 (13C6):																										MS1 spectrum detail containing m/z 1180.88 (13C6):
MS/MS spectrum of m/z 730.86 (13C6) (Proteome discoverer):																										MS/MS spectrum of m/z 1180.54 (13C6) (Proteome discoverer):
Annotated mass list of m/z 730.86 (13C6) HCD (proteome discoverer):																										Annotated mass list of m/z 1180.54 (13C6) HCD (proteome discoverer):
	#1	b⁺	b²⁺	Seq.	y⁺	y²⁺	#2																				#1	b⁺	b²⁺	b³⁺	Seq.	y⁺	y²⁺	y³⁺	#2
	1	58.0287	29.518	G			14																				1	138.066	69.5367	46.6936	H				31
	2	171.113	86.06	L	1403.69	702.35	13																				2	266.125	133.566	89.3798	Q	3403.57	1702.29	1135.19	30
	3	300.155	150.581	E	1290.61	645.808	12																				3	426.155	213.581	142.723	C-Carbamidomethyl	3275.51	1638.26	1092.51	29
	4	460.186	230.597	C-Carbamidomethyl	1161.57	581.287	11																				4	527.203	264.105	176.406	T	3115.48	1558.24	1039.16	28
	5	574.229	287.618	N	1001.54	501.272	10																				5	687.234	344.121	229.749	C-Carbamidomethyl	3014.43	1507.72	1005.48	27
	6	721.297	361.152	F	887.493	444.25	9																				6	800.318	400.663	267.444	I	2854.4	1427.7	952.138	26
	7	778.319	389.663	G	740.424	370.716	8																				7	915.345	458.176	305.786	D	2741.32	1371.16	914.443	25
	8	849.356	425.182	A	683.403	342.205	7																				8	972.366	486.687	324.794	G	2626.29	1313.65	876.101	24
	9	936.388	468.698	S	612.366	306.687	6																				9	1043.4	522.205	348.473	A	2569.27	1285.14	857.094	23
	10	1023.42	512.214	S	525.334	263.171	5																				10	1142.47	571.74	381.495	V	2498.23	1249.62	833.415	22
	11	1124.47	562.737	T	438.302	219.655	4																				11	1199.49	600.25	400.503	G	2399.16	1200.08	800.392	21
	12	1195.5	598.256	A	337.254	169.131	3																				12	1359.52	680.266	453.846	C-Carbamidomethyl	2342.14	1171.57	781.385	20
	13	1308.59	654.798	L	266.217	133.612	2																				13	1472.61	736.808	491.541	I	2182.11	1091.56	728.041	19
	14			K-Label:13C(6)	153.133	77.0701	1																				14	1569.66	785.334	523.892	P	2069.02	1035.02	690.347	18
																											15	1682.74	841.876	561.586	L	1971.97	986.49	657.996	17
																											16	1842.78	921.891	614.93	C-Carbamidomethyl	1858.89	929.948	620.301	16
																											17	1939.83	970.418	647.281	P	1698.86	849.932	566.957	15
																											18	2067.89	1034.45	689.967	Q	1601.8	801.406	534.606	14
																											19	2196.93	1098.97	732.981	E	1473.75	737.377	491.92	13
																											20	2310.01	1155.51	770.676	L	1344.7	672.855	448.906	12
																											21	2397.05	1199.03	799.687	S	1231.62	616.313	411.211	11
																											22	2510.13	1255.57	837.381	L	1144.59	572.797	382.201	10
																											23	2607.18	1304.09	869.732	P	1031.5	516.255	344.506	9
																											24	2721.23	1361.12	907.747	N	934.451	467.729	312.155	8
																											25	2834.31	1417.66	945.441	L	820.408	410.707	274.141	7
																											26	2891.33	1446.17	964.448	G	707.324	354.165	236.446	6
																											27	3051.36	1526.18	1017.79	C-Carbamidomethyl	650.302	325.655	217.439	5
																											28	3148.41	1574.71	1050.14	P	490.272	245.639	164.095	4
																											29	3263.44	1632.22	1088.49	N-Deamidated	393.219	197.113	131.744	3
																											30	3360.49	1680.75	1120.84	P	278.192	139.6	93.4021	2
																											31				R-Label:13C(6)	181.139	91.0732	61.0512	1

## Sheet: F11_1901
This spreadsheet contains: 1. MS1 spectra (overview) + Cyr61 detail 2. MS/MS spectra + annotated fragment list of m/z 730.86 and m/z 1180.88
MS1 spectrum overview containing m/z 730.86 (13C6):																										MS1 spectrum overview containing m/z 1180.88 (13C6):
MS1 spectrum detail containing m/z 730.86 (13C6):																										MS1 spectrum detail containing m/z 1180.88 (13C6):
MS/MS spectrum of m/z 731.35 (13C6) (Proteome discoverer):																										MS/MS spectrum of m/z 1180.88 (13C6) (Proteome discoverer):
Annotated mass list of m/z 731.35 (13C6) HCD (proteome discoverer):																										Annotated mass list of m/z 1180.88 (13C6) HCD (proteome discoverer):
																											#1	b⁺	b²⁺	b³⁺	Seq.	y⁺	y²⁺	y³⁺	#2
	#1	b⁺	b²⁺	Seq.	y⁺	y²⁺	#2																				1	138.066	69.5367	46.6936	H				31
	1	58.0287	29.518	G			14																				2	266.125	133.566	89.3798	Q	3403.57	1702.29	1135.19	30
	2	171.113	86.06	L	1403.69	702.35	13																				3	426.155	213.581	142.723	C-Carbamidomethyl	3275.51	1638.26	1092.51	29
	3	300.155	150.581	E	1290.61	645.808	12																				4	527.203	264.105	176.406	T	3115.48	1558.24	1039.16	28
	4	460.186	230.597	C-Carbamidomethyl	1161.57	581.287	11																				5	687.234	344.121	229.749	C-Carbamidomethyl	3014.43	1507.72	1005.48	27
	5	574.229	287.618	N	1001.54	501.272	10																				6	800.318	400.663	267.444	I	2854.4	1427.7	952.138	26
	6	721.297	361.152	F	887.493	444.25	9																				7	915.345	458.176	305.786	D	2741.32	1371.16	914.443	25
	7	778.319	389.663	G	740.424	370.716	8																				8	972.366	486.687	324.794	G	2626.29	1313.65	876.101	24
	8	849.356	425.182	A	683.403	342.205	7																				9	1043.4	522.205	348.473	A	2569.27	1285.14	857.094	23
	9	936.388	468.698	S	612.366	306.687	6																				10	1142.47	571.74	381.495	V	2498.23	1249.62	833.415	22
	10	1023.42	512.214	S	525.334	263.171	5																				11	1199.49	600.25	400.503	G	2399.16	1200.08	800.392	21
	11	1124.47	562.737	T	438.302	219.655	4																				12	1359.52	680.266	453.846	C-Carbamidomethyl	2342.14	1171.57	781.385	20
	12	1195.5	598.256	A	337.254	169.131	3																				13	1472.61	736.808	491.541	I	2182.11	1091.56	728.041	19
	13	1308.59	654.798	L	266.217	133.612	2																				14	1569.66	785.334	523.892	P	2069.02	1035.02	690.347	18
	14			K-Label:13C(6)	153.133	77.0701	1																				15	1682.74	841.876	561.586	L	1971.97	986.49	657.996	17
																											16	1842.78	921.891	614.93	C-Carbamidomethyl	1858.89	929.948	620.301	16
																											17	1939.83	970.418	647.281	P	1698.86	849.932	566.957	15
																											18	2068.87	1034.94	690.295	Q-Deamidated	1601.8	801.406	534.606	14
																											19	2197.91	1099.46	733.309	E	1472.76	736.885	491.592	13
																											20	2311	1156	771.004	L	1343.72	672.363	448.578	12
																											21	2398.03	1199.52	800.015	S	1230.64	615.821	410.883	11
																											22	2511.11	1256.06	837.709	L	1143.6	572.305	381.873	10
																											23	2608.17	1304.59	870.06	P	1030.52	515.763	344.178	9
																											24	2722.21	1361.61	908.075	N	933.467	467.237	311.827	8
																											25	2835.29	1418.15	945.769	L	819.424	410.215	273.813	7
																											26	2892.31	1446.66	964.776	G	706.34	353.673	236.118	6
																											27	3052.35	1526.68	1018.12	C-Carbamidomethyl	649.318	325.163	217.111	5
																											28	3149.4	1575.2	1050.47	P	489.288	245.147	163.767	4
																											29	3263.44	1632.22	1088.49	N	392.235	196.621	131.416	3
																											30	3360.49	1680.75	1120.84	P	278.192	139.6	93.4021	2
																											31				R-Label:13C(6)	181.139	91.0732	61.0512	1

## Sheet: F9_1901
This spreadsheet contains: 1. MS1 spectra (overview) + Cyr61 detail 2. MS/MS spectra + annotated fragment list of m/z 730.86 and m/z 1180.88
MS1 spectrum overview containing m/z 730.86 (13C6)																										MS1 spectrum overview containing m/z 1180.55 (13C6):
MS1 spectrum detail containing m/z 730.86 (13C6):																										MS1 spectrum detail containing m/z 1180.55 (13C6):
MS/MS spectrum of m/z 730.86 (13C6) (Proteome discoverer):																										MS/MS spectrum of m/z 1181.22 (13C6) (Proteome discoverer):
Annotated mass list of m/z 730.86 (13C6) HCD (proteome discoverer):																										Annotated mass list of m/z 1181.22 (13C6) HCD (proteome discoverer):
	#1	b⁺	b²⁺	Seq.	y⁺	y²⁺	#2																				#1	b⁺	b²⁺	b³⁺	Seq.	y⁺	y²⁺	y³⁺	#2
	1	58.0287	29.518	G			14																				1	138.066	69.5367	46.6936	H				31
	2	171.113	86.06	L	1403.69	702.35	13																				2	266.125	133.566	89.3798	Q	3402.58	1701.79	1134.87	30
	3	300.155	150.581	E	1290.61	645.808	12																				3	426.155	213.581	142.723	C-Carbamidomethyl	3274.52	1637.77	1092.18	29
	4	460.186	230.597	C-Carbamidomethyl	1161.57	581.287	11																				4	527.203	264.105	176.406	T	3114.49	1557.75	1038.84	28
	5	574.229	287.618	N	1001.54	501.272	10																				5	687.234	344.121	229.749	C-Carbamidomethyl	3013.45	1507.23	1005.15	27
	6	721.297	361.152	F	887.493	444.25	9																				6	800.318	400.663	267.444	I	2853.42	1427.21	951.81	26
	7	778.319	389.663	G	740.424	370.716	8																				7	915.345	458.176	305.786	D	2740.33	1370.67	914.115	25
	8	849.356	425.182	A	683.403	342.205	7																				8	972.366	486.687	324.794	G	2625.3	1313.16	875.773	24
	9	936.388	468.698	S	612.366	306.687	6																				9	1043.4	522.205	348.473	A	2568.28	1284.64	856.766	23
	10	1023.42	512.214	S	525.334	263.171	5																				10	1142.47	571.74	381.495	V	2497.25	1249.13	833.087	22
	11	1124.47	562.737	T	438.302	219.655	4																				11	1199.49	600.25	400.503	G	2398.18	1199.59	800.064	21
	12	1195.5	598.256	A	337.254	169.131	3																				12	1359.52	680.266	453.846	C-Carbamidomethyl	2341.16	1171.08	781.057	20
	13	1308.59	654.798	L	266.217	133.612	2																				13	1472.61	736.808	491.541	I	2181.13	1091.07	727.713	19
	14			K-Label:13C(6)	153.133	77.0701	1																				14	1569.66	785.334	523.892	P	2068.04	1034.52	690.019	18
																											15	1682.74	841.876	561.586	L	1970.99	985.998	657.668	17
																											16	1842.78	921.891	614.93	C-Carbamidomethyl	1857.9	929.456	619.973	16
																											17	1939.83	970.418	647.281	P	1697.87	849.44	566.629	15
																											18	2067.89	1034.45	689.967	Q	1600.82	800.914	534.278	14
																											19	2196.93	1098.97	732.981	E	1472.76	736.885	491.592	13
																											20	2310.01	1155.51	770.676	L	1343.72	672.363	448.578	12
																											21	2397.05	1199.03	799.687	S	1230.64	615.821	410.883	11
																											22	2510.13	1255.57	837.381	L	1143.6	572.305	381.873	10
																											23	2607.18	1304.09	869.732	P	1030.52	515.763	344.178	9
																											24	2721.23	1361.12	907.747	N	933.467	467.237	311.827	8
																											25	2834.31	1417.66	945.441	L	819.424	410.215	273.813	7
																											26	2891.33	1446.17	964.448	G	706.34	353.673	236.118	6
																											27	3051.36	1526.18	1017.79	C-Carbamidomethyl	649.318	325.163	217.111	5
																											28	3148.41	1574.71	1050.14	P	489.288	245.147	163.767	4
																											29	3262.46	1631.73	1088.16	N	392.235	196.621	131.416	3
																											30	3359.51	1680.26	1120.51	P	278.192	139.6	93.4021	2
																											31				R-Label:13C(6)	181.139	91.0732	61.0512	1

## Sheet: F24_1901
This spreadsheet contains: 1. MS1 spectra (overview) + Cyr61 detail 2. MS/MS spectra + annotated fragment list of m/z 576.29, 590.34 and m/z 952.99
MS1 spectrum overview containing m/z 576.29 (13C6):																										MS1 spectrum overview containing m/z 590.34 (13C6):
MS1 spectrum detail containing m/z 576.29 (13C6):																										MS1 spectrum detail containing m/z 590.34 (13C6):
MS/MS spectrum of m/z 576.29 (13C6) (Proteome discoverer):																										MS/MS spectrum of m/z 590.34 (13C6) (Proteome discoverer):
Annotated mass list of m/z 576.29 (13C6) HCD (proteome discoverer):																										Annotated mass list of m/z 590.34 (13C6) HCD (proteome discoverer):
	#1	b⁺	b²⁺	Seq.	y⁺	y²⁺	#2																				#1	b⁺	b²⁺	Seq.	y⁺	y²⁺	#2
	1	148.076	74.5415	F			10																				2	227.175	114.091	L	1066.6	533.803	9
	2	249.123	125.065	T	1004.52	502.762	9																				3	390.239	195.623	Y	953.515	477.261	8
	3	412.187	206.597	Y	903.47	452.239	8																				4	504.282	252.644	N	790.451	395.729	7
	4	483.224	242.116	A	740.407	370.707	7																				5	601.334	301.171	P	676.408	338.708	6
	5	540.245	270.626	G	669.37	335.188	6																				6	714.418	357.713	L	579.356	290.181	5
	6	700.276	350.642	C-Carbamidomethyl	612.348	306.678	5																				7	842.477	421.742	Q	466.272	233.639	4
	7	813.36	407.184	L	452.317	226.662	4																				8	899.499	450.253	G	338.213	169.61	3
	8	900.392	450.7	S	339.233	170.12	3																				9	1027.56	514.282	Q	281.192	141.099	2
	9	999.46	500.234	V	252.201	126.604	2																				10			K-Label:13C(6)	153.133	77.0701	1
	10			K-Label:13C(6)	153.133	77.0701	1

## Sheet: F24_1001
This spreadsheet contains: 1. MS1 spectra (overview) + Cyr61 detail 2. MS/MS spectra + annotated fragment list of m/z 712.97
MS1 spectrum overview containing m/z 712.97 (13C6):
MS1 spectrum detail containing m/z 712.97180.55 (13C6):
MS/MS spectrum of m/z 712.97 (13C6) (Proteome discoverer):
Annotated mass list of m/z 712.97 (13C6) HCD (proteome discoverer):
	#1	b⁺	b²⁺	b³⁺	Seq.	y⁺	y²⁺	y³⁺	#2
	1	161.038	81.0226	54.3508	C-Carbamidomethyl				17
	2	275.081	138.044	92.3651	N	1976.88	988.944	659.632	16
	3	438.144	219.576	146.72	Y	1862.84	931.922	621.617	15
	4	552.187	276.597	184.734	N	1699.77	850.391	567.263	14
	5	712.218	356.613	238.077	C-Carbamidomethyl	1585.73	793.369	529.249	13
	6	809.271	405.139	270.428	P	1425.7	713.354	475.905	12
	7	946.329	473.668	316.115	H	1328.65	664.828	443.554	11
	8	1017.37	509.187	339.794	A	1191.59	596.298	397.868	10
	9	1131.41	566.208	377.808	N	1120.55	560.78	374.189	9
	10	1260.45	630.73	420.822	E	1006.51	503.758	336.174	8
	11	1331.49	666.248	444.501	A	877.466	439.237	293.16	7
	12	1402.53	701.767	468.18	A	806.429	403.718	269.481	6
	13	1549.59	775.301	517.203	F	735.392	368.2	245.802	5
	14	1646.65	823.827	549.554	P	588.324	294.665	196.779	4
	15	1793.72	897.362	598.577	F	491.271	246.139	164.428	3
	16	1956.78	978.893	652.931	Y	344.202	172.605	115.406	2
	17				R-Label:13C(6)	181.139	91.0732	61.0512	1

## Sheet: F24_2401
This spreadsheet contains: 1. MS1 spectra (overview) + Cyr61 detail 2. MS/MS spectra + annotated fragment list of m/z 730.86, 727.85 and m/z 712.97
MS1 spectrum overview containing m/z 712.97 (13C6):																										MS1 spectrum overview containing m/z 727.85 (light):
MS1 spectrum detail containing m/z 712.97 (13C6):																										MS1 spectrum detail containing m/z 727.85 (light):
MS/MS spectrum of m/z 713.31 (13C6) (Proteome discoverer):																										MS/MS spectrum of m/z 727.85 (light) (Proteome discoverer):
Annotated mass list of m/z 713.31 (13C6) HCD (proteome discoverer):																										Annotated mass list of m/z 727.85 (light) HCD (proteome discoverer):
	#1	b⁺	b²⁺	b³⁺	Seq.	y⁺	y²⁺	y³⁺	#2																		#1	b⁺	b²⁺	Seq.	y⁺	y²⁺	#2
	1	161.038	81.0226	54.3508	C-Carbamidomethyl				17																		1	58.0287	29.518	G			14
	2	275.081	138.044	92.3651	N	1976.88	988.944	659.632	16																		2	171.113	86.06	L	1397.67	699.34	13
	3	438.144	219.576	146.72	Y	1862.84	931.922	621.617	15																		3	300.155	150.581	E	1284.59	642.798	12
	4	552.187	276.597	184.734	N	1699.77	850.391	567.263	14																		4	460.186	230.597	C-Carbamidomethyl	1155.55	578.277	11
	5	712.218	356.613	238.077	C-Carbamidomethyl	1585.73	793.369	529.249	13																		5	574.229	287.618	N	995.516	498.261	10
	6	809.271	405.139	270.428	P	1425.7	713.354	475.905	12																		6	721.297	361.152	F	881.473	441.24	9
	7	946.329	473.668	316.115	H	1328.65	664.828	443.554	11																		7	778.319	389.663	G	734.404	367.706	8
	8	1017.37	509.187	339.794	A	1191.59	596.298	397.868	10																		8	849.356	425.182	A	677.383	339.195	7
	9	1131.41	566.208	377.808	N	1120.55	560.78	374.189	9																		9	936.388	468.698	S	606.346	303.676	6
	10	1260.45	630.73	420.822	E	1006.51	503.758	336.174	8																		10	1023.42	512.214	S	519.314	260.16	5
	11	1331.49	666.248	444.501	A	877.466	439.237	293.16	7																		11	1124.47	562.737	T	432.282	216.644	4
	12	1402.53	701.767	468.18	A	806.429	403.718	269.481	6																		12	1195.5	598.256	A	331.234	166.121	3
	13	1549.59	775.301	517.203	F	735.392	368.2	245.802	5																		13	1308.59	654.798	L	260.197	130.602	2
	14	1646.65	823.827	549.554	P	588.324	294.665	196.779	4																		14			K	147.113	74.06	1
	15	1793.72	897.362	598.577	F	491.271	246.139	164.428	3
	16	1956.78	978.893	652.931	Y	344.202	172.605	115.406	2
	17				R-Label:13C(6)	181.139	91.0732	61.0512	1
